# Supplementary material for: Identification, cloning and characterization of SpEX exotoxin produced by Staphylococcus pseudintermedius
Source: PLoS One. 2019 Jul 29;14(7):e0220301. doi: 10.1371/journal.pone.0220301 (PMC6663030; doi:10.1371/journal.pone.0220301)
Supplement: S1 Fig — (XLSX) [file pone.0220301.s001.xlsx]

## Sheet: Sheet1
Figure 5a
	blank	SpEX	SpEX-M
Replicate 1	0.127	0.566	0.284
Replicate 2	0.15	0.59	0.215
Replicate 3	0.131	0.781	0.235
