# Supplementary material for: Identification, cloning and characterization of SpEX exotoxin produced by Staphylococcus pseudintermedius
Source: PLoS One. 2019 Jul 29;14(7):e0220301. doi: 10.1371/journal.pone.0220301 (PMC6663030; doi:10.1371/journal.pone.0220301)
Supplement: S2 Fig — (XLSX) [file pone.0220301.s002.xlsx]

## Sheet: complement hemolysis assay (1)
Figure 5b
	Heat dog serum	25% DOG SERUM	SpEX 0.5 µg.ml-1	SpEX 1 µg.ml-1	SpEX 2µg.ml-1	SpEX 4µg.ml-1
Replicate 1	0.721	3.12	2.085	1.621	1.124	0.998
Replicate 2	0.701	2.965	1.899	1.569	1.02	0.835
Replicate 3	0.801	2.795	2.001	1.502	1.005	0.802
