# Supplementary material for: Identification, cloning and characterization of SpEX exotoxin produced by Staphylococcus pseudintermedius
Source: PLoS One. 2019 Jul 29;14(7):e0220301. doi: 10.1371/journal.pone.0220301 (PMC6663030; doi:10.1371/journal.pone.0220301)
Supplement: S3 Fig — (XLSX) [file pone.0220301.s003.xlsx]

## Sheet: neutrophils migration
Figure 6
	control		SpEX		culture supernatant		SpEX-M
Replicate 1	276		58		23		176
Replicate 2	293		41		22		184
Replicate 3	291		49		24		178
