# Supplementary material for: Identification, cloning and characterization of SpEX exotoxin produced by Staphylococcus pseudintermedius
Source: PLoS One. 2019 Jul 29;14(7):e0220301. doi: 10.1371/journal.pone.0220301 (PMC6663030; doi:10.1371/journal.pone.0220301)
Supplement: S4 Fig — (XLSX) [file pone.0220301.s004.xlsx]

## Sheet: Sheet1
Figure 7 SpEX-M
SpEX-M			Pre immune serum				Post 1st injection				Post 2nd injection			Post 3rd injection
	1/1000	0.405	0.536	0.4		0.883	0.884	0.731		1.308	1.195	1.269		3.15	2.97	3.11
	1/2000.	0.149	0.353	0.316		0.465	0.452	0.395		0.883	0.898	0.705		1.385	1.827	1.9
	1/4000.	0.182	0.242	0.245		0.3	0.276	0.214		0.729	0.748	0.391		1.339	1.412	1.56
	1/8000.	0.154	0.163	0.165		0.182	0.178	0.152		0.469	0.594	0.231		0.768	0.932	1.28
	1/16000	0.151	0.132	0.189		0.127	0.116	0.108		0.45	0.438	0.155		0.606	0.554	0.8
	1/32000	0.142	0.109	0.116		0.08	0.059	0.053		0.335	0.326	0.111		0.036	0.294	0.49
	1/64000	0.18	0.11	0.04		0.046	0.064	0.055		0.152	0.27	0.055		0.037	0.187	0.24
