# Supplementary material for: Identification, cloning and characterization of SpEX exotoxin produced by Staphylococcus pseudintermedius
Source: PLoS One. 2019 Jul 29;14(7):e0220301. doi: 10.1371/journal.pone.0220301 (PMC6663030; doi:10.1371/journal.pone.0220301)
Supplement: S5 Fig — (XLSX) [file pone.0220301.s005.xlsx]

## Sheet: Sheet1
Figure 7 SpEX
SpEX			Pre immune serum				Post 1st injection				Post 2nd injection			Post 3rd injection
	1/1000	0.792	0.71	0.84		0.842	0.912	0.88		1.369	1.008	1.35		3.039	3.24	3.38
	1/2000.	0.425	0.69	0.316		0.455	0.578	0.415		0.761	0.76	0.603		2.727	2.457	2.61
	1/4000.	0.239	0.6	0.206		0.28	0.302	0.274		0.636	0.662	0.679		1.568	1.441	1.7
	1/8000.	0.149	0.54	0.17		0.155	0.189	0.177		0.651	0.589	0.623		0.648	0.678	0.89
	1/16000	0.091	0.46	0.11		0.105	0.146	0.132		0.376	0.361	0.358		0.315	0.287	0.42
	1/32000	0.084	0.321	0.097		0.086	0.121	0.119		0.308	0.311	0.319		0.131	0.192	0.26
	1/64000	0.057	0.169	0.092		0.062	0.11	0.102		0.151	0.103	0.11		0.035	0.139	0.16
