# Supplementary material for: Identification, cloning and characterization of SpEX exotoxin produced by Staphylococcus pseudintermedius
Source: PLoS One. 2019 Jul 29;14(7):e0220301. doi: 10.1371/journal.pone.0220301 (PMC6663030; doi:10.1371/journal.pone.0220301)
Supplement: S6 Fig — (XLSX) [file pone.0220301.s006.xlsx]

## Sheet: Fig-8 b Mono permeability assa
Figure 8b Monocytes
conc. (µg.ml-1)			SpEX				SpEX-M				Buffer control
50		150.433	179.634	198.721		23.752	29.002	16.051		12.41	10.238	10.082
25		125.808	134.79	108.324		29.719	25.74	20.712		9.811	10.522	10.722
12.5		57.43	70.927	64.122		24.836	29.35	24.032		10.126	11.076	11.88
6.25		50.014	41.844	47.318		14.038	18.373	14.807		12.41	10.752	11.174
3.12		42.535	38.549	30.289		12.815	19.163	19.536		11.2	10.002	11.356
