# Supplementary material for: Identification, cloning and characterization of SpEX exotoxin produced by Staphylococcus pseudintermedius
Source: PLoS One. 2019 Jul 29;14(7):e0220301. doi: 10.1371/journal.pone.0220301 (PMC6663030; doi:10.1371/journal.pone.0220301)
Supplement: S7 Fig — (XLSX) [file pone.0220301.s007.xlsx]

## Sheet: Fig-8 b PMNs permeability assay
Figure 8b PMN
conc. (µg.ml-1)			SpEX				SpEX-M				Buffer control
50		581.653	582.964	516.429		53.076	58.906	56.081		10.08	10.079	9.012
25		373.832	316.967	399.976		58.37	55.611	51.365		11.619	12.312	10.635
12.5		210.775	232.32	248.061		43.41	48.155	41.011		11.599	10.612	11.008
6.25		150.858	125.781	138.506		33.002	38.286	34.91		11.105	8.399	11.759
3.12		58.893	41.98	49.513		22.017	19.008	21.5		9.15	11.14	10.155
