# Supplementary material for: Identification, cloning and characterization of SpEX exotoxin produced by Staphylococcus pseudintermedius
Source: PLoS One. 2019 Jul 29;14(7):e0220301. doi: 10.1371/journal.pone.0220301 (PMC6663030; doi:10.1371/journal.pone.0220301)
Supplement: S8 Fig — (XLSX) [file pone.0220301.s008.xlsx]

## Sheet: Sheet1
Figure 9a
		control	SpEX	Anti-SpEX+ SpEX	culture supernatant
	Replicate 1	389	68	266	36
	Replicate 2	463	78	284	47
	Replicate 3	476	71	258	59
