# Supplementary material for: Identification, cloning and characterization of SpEX exotoxin produced by Staphylococcus pseudintermedius
Source: PLoS One. 2019 Jul 29;14(7):e0220301. doi: 10.1371/journal.pone.0220301 (PMC6663030; doi:10.1371/journal.pone.0220301)
Supplement: S9 Fig — (XLSX) [file pone.0220301.s009.xlsx]

## Sheet: Fig-9 b  Canine anti-SpEX neutr
Figure 9b
Treatment	PMNs permeability assay	PMNs permeability assay	PMNs permeability assay	PBMCs permeability assay	PBMCs permeability assay	PBMCs permeability assay
Blank	20.652	38.529	30.621	8.014	15.612	12.562
SpEX	590.128	604.109	615.589	197.895	187.296	212.303
anit-SpEX 1-100	202.933	184.498	179.296	44.382	37.899	47.129
pre-serum 1-100	497.902	643.329	589.754	156.423	161.357	201.324
